# Supplementary material for: The use of dried blood spot cards to assess serologic responses of individuals vaccinated against measles, hepatitis A, tetanus, influenza and varicella zoster
Source: PLoS One. 2022 Mar 24;17(3):e0265813. doi: 10.1371/journal.pone.0265813 (PMC8947131; doi:10.1371/journal.pone.0265813)
Supplement: S1 Data — (XLSX) [file pone.0265813.s002.xlsx]

## Sheet: MTVH data
	MEASLES				Tetanus						Varicella				Hepatitis A
SUBJECT ID	Sample	OD Mean Value	Sample	OD Mean Value	Sample	Calculated Mean Value	OD MeanValue	Sample	Calculated Mean Value	OD MeanValue	Sample	OD Mean Value	Sample	OD Mean Value	Sample	OD MeanValue	Sample	OD MeanValue
1	D01	1.144	S01	1.311	D01	4.273	1.503	S01	4.746	1.664	D01	1.959	S01	2.337	D01	2.666	S01	0.305
2	D02	0.636	S02	0.878	D02	3.085	1.098	S02	3.607	1.276	D02	1.108	S02	2.332	D02	1.727	S02	0.076
3	D03	0.444	S03	0.752	D03	5.191	1.815	S03	6.272	2.183	D03	1.599	S03	2.218	D03	1.453	S03	0.182
4	D04	0.772	S04	0.888	D04	6.087	2.12	S04	6.751	2.346	D04	1.109	S04	1.998	D04	1.491	S04	0.064
5	D05	0.815	S05	1.034	D05	3.066	1.092	S05	3.916	1.381	D05	0.925	S05	1.769	D05	0.924	S05	1.841
6	D06	1.092	S06	1.351	D06	5.36	1.873	S06	6.336	2.205	D06	1.45	S06	2.002	D06	0.636	S06	0.062
7	D07	0.166	S07	0.196	D07	4.452	1.563	S07	4.983	1.744	D07	1.037	S07	1.777	D07	0.648	S07	0.061
8	D08	1.035	S08	1.16	D08	4.541	1.594	S08	5.633	1.966	D08	1.921	S08	2.577	D08	3.239	S08	0.341
9	D09	1.087	S09	1.27	D09	6.488	2.257	S09	7.066	2.454	D09	1.655	S09	2.596	D09	2.872	S09	0.246
10	D10	0.839	S10	1.081	D10	3.955	1.395	S10	4.654	1.632	D10	1.306	S10	1.809	D10	1.796	S10	0.069
11	D11	0.91	S11	1.161	D11	2.471	0.889	S11	3.351	1.189	D11	1.099	S11	2.053	D11	0.689	S11	0.062
12	D12	0.352	S12	0.538	D12	5.098	1.783	S12	5.748	2.005	D12	0.506	S12	1.532	D12	2.768	S12	0.081
13	D13	1.195	S13	1.289	D13	5.439	1.9	S13	5.62	1.961	D13	2.199	S13	3.002	D13	2.585	S13	0.306
14	D14	0.532	S14	0.72	D14	6.771	2.353	S14	6.701	2.329	D14	0.46	S14	1.359	D14	2.642	S14	0.174
15	D15	0.953	S15	1.032	D15	4.252	1.496	S15	4.249	1.495	D15	1.825	S15	2.549	D15	1.904	S15	0.058
16	D16	0.559	S16	0.871	D16	2.431	0.875	S16	3.366	1.194	D16	1.223	S16	2.169	D16	0.567	S16	0.06
17	D17	0.449	S17	0.624	D17	6.306	2.195	S17	6.75	2.346	D17	0.53	S17	1.683	D17	0.689	S17	0.057
18	D18	0.358	S18	0.561	D18	4.781	1.676	S18	5.142	1.798	D18	1.959	S18	2.93	D18	2.933	S18	0.086
19	D19	1.076	S19	1.221	D19	4.317	1.518	S19	4.962	1.737	D19	0.265	S19	0.587	D19	2.781	S19	0.061
20	D20	0.349	S20	0.538	D20	4.599	1.614	S20	4.906	1.718	D20	1.008	S20	1.804	D20	0.752	S20	0.273
21	D21	1.19	S21	1.302	D21	3.254	1.156	S21	3.843	1.356	D21	0.934	S21	1.844	D21	0.908	S21	0.06
22	D22	0.491	S22	0.556	D22	3.035	0.972	S22	3.956	1.239	D22	0.761	S22	1.351	D22	3.383	S22	0.537
23	D23	1.357	S23	1.495	D23	2.185	0.726	S23	2.659	0.863	D23	2.064	S23	3.078	D23	3.497	S23	0.526
24	D24	0.418	S24	0.417	D24	4.549	1.41	S24	5.357	1.644	D24	0.509	S24	1.255	D24	0.261	S24	0.074
25	D25	0.994	S25	1.17	D25	2.013	0.676	S25	3.094	0.989	D25	0.267	S25	0.71	D25	1.289	S25	0.062
26	D26	0.769	S26	1.095	D26	2.273	0.752	S26	3.567	1.126	D26	1.109	S26	2.167	D26	3.089	S26	0.061
27	D27	0.735	S27	1.115	D27	2.956	0.95	S27	5.181	1.593	D27	0.252	S27	0.915	D27	0.686	S27	0.059
28	D28	0.371	S28	0.707	D28	5.615	1.719	S28	7.455	2.252	D28	1.828	S28	3.221	D28	2.609	S28	0.491
29	D29	1.218	S29	1.53	D29	4.302	1.339	S29	5.845	1.785	D29	1.44	S29	1.175	D29	2.45	S29	0.056
30	D30	0.513	S30	0.82	D30	2.299	0.759	S30	4.383	1.362	D30	1.727	S30	3.219	D30	2.17	S30	0.068
31	D31	0.834	S31	1.342	D31	2.051	0.687	S31	4.6	1.425	D31	1.359	S31	1.573	D31	2.99	S31	0.077
32	D32	0.793	S32	1.071	D32	0.769	0.316	S32	1.605	0.558	D32	0.682	S32	1.866	D32	3.663	S32	0.631
33	D33	0.439	S33	0.578	D33	5.749	1.758	S33	6.823	2.069	D33	1.999	S33	3.156	D33	1.063	S33	0.062
34	D34	0.686	S34	0.859	D34	2.422	0.795	S34	3.663	1.154	D34	0.893	S34	1.352	D34	4	S34	0.302
35	D35	0.666	S35	0.885	D35	5	1.541	S35	5.82	1.778	D35	1.031	S35	2.168	D35	2.39	S35	0.064
36	D36	0.66	S36	0.818	D36	6.812	2.065	S36	6.928	2.099	D36	1.708	S36	2.346	D36	0.347	S36	0.061
37	D37	0.669	S37	0.852	D37	4.351	1.353	S37	5.206	1.601	D37	1.759	S37	2.769	D37	1.329	S37	0.066
38	D38	0.258	S38	0.365	D38	4.705	1.456	S38	6.266	1.907	D38	1.383	S38	2.245	D38	2.061	S38	0.064
39	D39	0.844	S39	1.062	D39	3.067	0.981	S39	4.428	1.375	D39	1.513	S39	2.712	D39	0.312	S39	0.13
40	D40	1.085	S40	1.397	D40	1.575	0.55	S40	2.457	0.805	D40	2.371	S40	3.141	D40	0.892	S40	0.074
41	D41	0.544	S41	0.789	D41	4.133	1.29	S41	5.213	1.603	D41	0.797	S41	1.889	D41	3.789	S41	0.077
42	D42	0.937	S42	1.078	D42	2.111	0.705	S42	2.868	0.924	D42	1.724	S42	2.657	D42	0.678	S42	0.06
43	D43	0.222	S43	0.322	D43	5.446	0.607	S43	4.83	0.544	D43	0.328	S43	0.476	D43	2.477	S43	0.057
44	D44	0.221	S44	0.36	D44	2.29	0.286	S44	2.931	0.351	D44	1.469	S44	2.024	D44	2.022	S44	0.057
45	D45	0.416	S45	0.681	D45	3.456	0.404	S45	4.554	0.516	D45	0.245	S45	0.866	D45	0.498	S45	0.057
46	D46	0.249	S46	0.427	D46	1.903	0.246	S46	2.994	0.357	D46	0.504	S46	1.908	D46	1.206	S46	0.053
47	D47	0.14	S47	0.165	D47	2.417	0.298	S47	3.345	0.393	D47	0.592	S47	1.692	D47	1.723	S47	0.057
48	D48	0.226	S48	0.269	D48	1.814	0.237	S48	1.994	0.255	D48	0.091	S48	0.16	D48	1.779	S48	0.079
49	D49	0.194	S49	0.182	D49	3.766	0.436	S49	3.658	0.425	D49	0.441	S49	1.08	D49	2.538	S49	0.077
50	D50	0.163	S50	0.169	D50	2.123	0.269	S50	2.936	0.351	D50	0.813	S50	1.711	D50	0.197	S50	0.06
51	D51	1.038	S51	1.294	D51	2.983	0.356	S51	4.113	0.471	D51	0.61	S51	1.254	D51	1.561	S51	0.54
52	D52	0.324	S52	0.475	D52	2.834	0.341	S52	4.364	0.497	D52	0.244	S52	0.957	D52	1.014	S52	0.058
53	D53	0.461	S53	0.651	D53	3.235	0.382	S53	4.214	0.482	D53	0.438	S53	1.43	D53	1.297	S53	0.055
54	D54	0.193	S54	0.308	D54	2.409	0.298	S54	3.62	0.421	D54	0.509	S54	1.594	D54	1.506	S54	0.053
55	D55	0.333	S55	0.532	D55	2.686	0.326	S55	3.64	0.423	D55	0.157	S55	0.419	D55	2.129	S55	0.064
56	D56	0.611	S56	0.856	D56	3.781	0.438	S56	4.74	0.535	D56	1.311	S56	2.1	D56	0.261	S56	0.058
57	D57	0.249	S57	0.344	D57	2.126	0.269	S57	2.667	0.324	D57	1.279	S57	1.931	D57	0.645	S57	0.056
58	D58	0.846	S58	1.047	D58	2.377	0.294	S58	3.086	0.367	D58	0.229	S58	0.588	D58	0.816	S58	0.06
59	D59	0.56	S59	0.755	D59	5.801	0.643	S59	6.879	0.753	D59	0.249	S59	0.532	D59	1.365	S59	0.058
60	D60	0.71	S60	0.93	D60	1.907	0.247	S60	2.594	0.317	D60	0.371	S60	1.053	D60	0.454	S60	0.059
61	D61	0.304	S61	0.389	D61	3.316	0.39	S61	4.164	0.477	D61	0.251	S61	0.493	D61	1.062	S61	0.092
62	D62	0.318	S62	0.484	D62	3.07	0.365	S62	4.331	0.494	D62	0.156	S62	0.364	D62	1.247	S62	0.057
63	D63	0.356	S63	0.491	D63	1.401	0.195	S63	2.087	0.265	D63	0.51	S63	1.388	D63	1.262	S63	0.734
64	D64	0.368	S64	0.496	D64	3.026	1.339	S64	3.81	1.653	D64	1.421	S64	2.007	D64	0.594	S64	0.307
65	D65	1.175	S65	1.728	D65	1.412	0.694	S65	2.285	1.043	D65	1.091	S65	1.785	D65	0.44	S65	0.071
66	D66	0.544	S66	0.735	D66	2.196	1.007	S66	3.058	1.352	D66	1.252	S66	2.212	D66	0.14	S66	0.068
67	D67	0.429	S67	0.618	D67	1.889	0.884	S67	2.904	1.291	D67	0.428	S67	1.345	D67	0.579	S67	0.144
68	D68	0.544	S68	0.776	D68	4.845	2.067	S68	5.435	2.304	D68	0.968	S68	1.998	D68	1.377	S68	0.077
69	D69	0.846	S69	1.108	D69	3.142	1.386	S69	4.228	1.821	D69	1.67	S69	2.918	D69	1.312	S69	0.112
70	D70	0.956	S70	1.284	D70	0.747	0.427	S70	1.424	0.698	D70	1.641	S70	2.577	D70	1.174	S70	0.065
71	D71	0.91	S71	1.401	D71	3.061	1.353	S71	4.651	1.99	D71	0.849	S71	1.943	D71	0.439	S71	0.069
72	D72	0.859	S72	1.273	D72	4.44	1.906	S72	5.586	2.364	D72	1.471	S72	2.402	D72	0.882	S72	0.058
73	D73	0.446	S73	0.748	D73	1.452	0.71	S73	2.847	1.268	D73	0.41	S73	1.098	D73	0.908	S73	0.058
74	D74	0.54	S74	0.863	D74	1.471	0.717	S74	2.296	1.047	D74	0.73	S74	1.98	D74	0.713	S74	0.061
75	D75	1.119	S75	1.483	D75	4.132	1.782	S75	4.648	1.989	D75	0.376	S75	1.37	D75	0.618	S75	0.102
76	D76	0.867	S76	1.102	D76	1.69	0.805	S76	2.369	1.076	D76	1.502	S76	2.878	D76	1.171	S76	0.073
77	D77	0.33	S77	0.366	D77	2.217	1.016	S77	2.742	1.226	D77	0.469	S77	1.055	D77	2.261	S77	0.082
78	D78	0.751	S78	0.91	D78	3.1	1.369	S78	4.051	1.75	D78	1.578	S78	2.307	D78	0.969	S78	0.062
79	D79	0.477	S79	0.958	D79	2.379	1.08	S79	4.487	1.924	D79	1.637	S79	2.655	D79	1.581	S79	0.122
80	D80	0.572	S80	0.867	D80	1.433	0.702	S80	2.57	1.157	D80	0.628	S80	1.722	D80	1.684	S80	0.167
81	D81	1.146	S81	1.489	D81	0.356	0.271	S81	0.873	0.478	D81	1.276	S81	1.827	D81	1.599	S81	0.061
82	D82	0.933	S82	1.242	D82	0.843	0.466	S82	1.38	0.681	D82	1.065	S82	2.194	D82	1.559	S82	0.064
83	D83	0.494	S83	0.86	D83	0.197	0.207	S83	0.461	0.313	D83	0.611	S83	1.705	D83	1.695	S83	0.058
84	D84	0.721	S84	1.135	D84	2.185	1.003	S84	3.049	1.349	D84	1.196	S84	2.197	D84	1.006	S84	0.07
85	D85	1.554	S85	1.729	D85	6.509	2.161	S85	7.232	2.392	D85	0.408	S85	1.332	D85	2.324	S85	0.058
86	D86	0.525	S86	0.766	D86	4.081	1.385	S86	5.463	1.826	D86	0.563	S86	1.427	D86	0.771	S86	0.063
87	D87	1.081	S87	1.236	D87	3.98	1.352	S87	5.753	1.919	D87	0.997	S87	2.197	D87	0.54	S87	0.059
88	D88	0.275	S88	0.354	D88	4.072	1.381	S88	5.605	1.872	D88	0.686	S88	1.838	D88	2.649	S88	0.058
89	D89	0.851	S89	1.172	D89	5.543	1.852	S89	7.265	2.403	D89	1.16	S89	2.201	D89	3.448	S89	0.067
90	D90	0.456	S90	0.525	D90	4.998	1.678	S90	5.89	1.963	D90	1.272	S90	2.312	D90	3.748	S90	0.079
91	D91	0.349	S91	0.533	D91	5.675	1.894	S91	7.085	2.345	D91	1.3	S91	2.732	D91	2.431	S91	0.072
92	D92	0.396	S92	0.568	D92	5.393	1.804	S92	6.874	2.278	D92	1.144	S92	2.316	D92	3.384	S92	0.526
93	D93	0.688	S93	0.968	D93	3.107	1.073	S93	4.803	1.616	D93	0.254	S93	0.822	D93	2.999	S93	0.075
94	D94	0.823	S94	0.934	D94	3.733	1.273	S94	5.477	1.831	D94	0.811	S94	1.915	D94	0.137	S94	0.057
95	D95	0.648	S95	0.845	D95	2.265	0.804	S95	3.668	1.252	D95	0.728	S95	1.867	D95	2.502	S95	0.062
96	D96	0.467	S96	0.59	D96	5.419	1.812	S96	6.666	2.211	D96	0.184	S96	0.583	D96	1.898	S96	0.058
97	D97	0.286	S97	0.374	D97	2.145	0.765	S97	3.122	1.078	D97	0.422	S97	1.321	D97	1.624	S97	0.089
98	D98	0.51	S98	0.639	D98	5.003	1.679	S98	6.037	2.01	D98	0.552	S98	1.289	D98	3.259	S98	0.068
99	D99	0.594	S99	0.678	D99	2.345	0.829	S99	2.946	1.022	D99	1.44	S99	2.102	D99	2.923	S99	0.058
100	D100	0.395	S100	0.513	D100	4.29	1.451	S100	5.353	1.791	D100	0.8	S100	1.798	D100	1.896	S100	0.06
101	D101	0.57	S101	0.913	D101	4.962	1.666	S101	6.579	2.183	D101	1.181	S101	1.691	D101	2.685	S101	0.057
102	D102	0.811	S102	0.736	D102	5.55	1.854	S102	6.188	2.058	D102	0.309	S102	1.833	D102	1.034	S102	0.057
103	D103	0.344	S103	0.571	D103	3.805	1.296	S103	5.714	1.907	D103	0.265	S103	1.048	D103	2.301	S103	0.065
104	D104	0.642	S104	0.914	D104	5.096	1.709	S104	6.417	2.131	D104	1.568	S104	2.481	D104	3.068	S104	0.06
105	D105	0.311	S105	0.468	D105	5.063	1.699	S105	6.446	2.141	D105	0.819	S105	2.007	D105	0.133	S105	0.062
106	D106	0.56	S106	0.781	D106	3.014	1.286	S106	3.833	1.596	D106	0.29	S106	0.686	D106	2.586	S106	0.425
107	D107	0.236	S107	0.397	D107	3.018	1.287	S107	4.147	1.714	D107	1.481	S107	2.112	D107	1.435	S107	0.061
108	D108	1.519	S108	1.582	D108	3.841	1.598	S108	4.689	1.919	D108	0.661	S108	1.434	D108	0.849	S108	0.077
109	D109	0.615	S109	1.003	D109	3.505	1.472	S109	4.291	1.769	D109	0.926	S109	2.04	D109	2.159	S109	0.226
110	D110	0.616	S110	1.154	D110	3.216	1.362	S110	4.764	1.948	D110	0.439	S110	1.169	D110	2.454	S110	0.103
111	D111	1.499	S111	1.929	D111	2.963	1.266	S111	4.175	1.725	D111	1.027	S111	1.877	D111	1.663	S111	0.061
112	D112	0.2	S112	0.299	D112	2.199	0.978	S112	3.195	1.354	D112	0.871	S112	1.773	D112	0.352	S112	0.064
113	D113	1.134	S113	1.587	D113	4.512	1.852	S113	5.685	2.296	D113	0.786	S113	1.671	D113	0.528	S113	0.059
114	D114	0.445	S114	0.768	D114	3.146	1.336	S114	4.523	1.856	D114	0.812	S114	1.819	D114	0.138	S114	0.057
115	D115	0.236	S115	0.338	D115	2.784	1.199	S115	3.581	1.5	D115	0.698	S115	1.143	D115	2.169	S115	0.07
116	D116	0.384	S116	0.675	D116	2.729	1.178	S116	3.562	1.493	D116	0.327	S116	0.706	D116	2.746	S116	0.447
117	D117	0.768	S117	1.246	D117	4.42	1.817	S117	5.288	2.146	D117	0.841	S117	1.939	D117	1.556	S117	0.064
118	D118	0.794	S118	1.265	D118	2.447	1.071	S118	3.793	1.58	D118	0.871	S118	2.002	D118	2.926	S118	0.097
119	D119	0.744	S119	0.995	D119	3.032	1.293	S119	4.319	1.779	D119	0.325	S119	1.211	D119	3.043	S119	0.402
120	D120	1.149	S120	1.534	D120	1.849	0.845	S120	2.734	1.18	D120	1.296	S120	1.971	D120	0.925	S120	0.06
121	D121	0.686	S121	0.98	D121	1.221	0.608	S121	2.101	0.941	D121	0.24	S121	0.764	D121	2.723	S121	0.099
122	D122	0.727	S122	0.998	D122	2.467	1.079	S122	3.58	1.5	D122	0.474	S122	1.334	D122	1.65	S122	0.104
123	D123	0.698	S123	1.072	D123	2.744	1.184	S123	4.214	1.739	D123	0.259	S123	0.966	D123	2.492	S123	0.131
124	D124	0.364	S124	0.623	D124	2.863	1.229	S124	3.933	1.633	D124	0.51	S124	0.966	D124	2.237	S124	0.109
125	D125	0.97	S125	1.434	D125	3.658	1.529	S125	5.061	2.06	D125	0.097	S125	0.192	D125	2.513	S125	0.071
126	D126	0.764	S126	1.095	D126	1.569	0.739	S126	2.798	1.204	D126	0.55	S126	1.347	D126	0.154	S126	0.073
127	D127	0.559	S127	0.725	D127	4.772	1.691	S127	5.113	1.807	D127	1.719	S127	2.211	D127	2.422	S127	0.182
128	D128	0.363	S128	0.521	D128	3.164	1.146	S128	3.431	1.236	D128	0.907	S128	1.588	D128	2.142	S128	0.112
129	D129	0.879	S129	1.174	D129	5.139	1.816	S129	5.622	1.98	D129	0.141	S129	0.261	D129	0.443	S129	0.067
130	D130	0.238	S130	0.334	D130	4.019	1.436	S130	4.436	1.577	D130	1.16	S130	2.217	D130	0.83	S130	0.061
131	D131	0.302	S131	0.394	D131	4.404	1.567	S131	5.024	1.777	D131	0.639	S131	1.35	D131	1.249	S131	0.062
132	D132	0.236	S132	0.294	D132	3.487	1.255	S132	4.562	1.62	D132	0.95	S132	1.529	D132	2.14	S132	0.106
133	D133	0.236	S133	0.242	D133	3.378	1.218	S133	3.816	1.367	D133	0.355	S133	0.894	D133	1.14	S133	0.115
134	D134	0.886	S134	0.994	D134	3.904	1.397	S134	4.322	1.538	D134	1.12	S134	2.197	D134	0.138	S134	0.058
135	D135	0.808	S135	1.022	D135	3.845	1.377	S135	4.66	1.653	D135	1.169	S135	2.193	D135	1.013	S135	0.063
136	D136	0.384	S136	0.435	D136	2.155	0.803	S136	2.89	1.053	D136	0.542	S136	1.42	D136	0.974	S136	0.769
137	D137	0.262	S137	0.295	D137	6.196	2.175	S137	6.621	2.319	D137	0.446	S137	1.204	D137	1.248	S137	0.102
138	D138	0.338	S138	0.526	D138	2.881	1.049	S138	3.465	1.248	D138	0.877	S138	1.698	D138	0.298	S138	0.524
139	D139	0.289	S139	0.321	D139	2.53	0.931	S139	3.066	1.113	D139	0.954	S139	1.363	D139	1.362	S139	0.071
140	D140	0.153	S140	0.176	D140	3.607	1.296	S140	4.742	1.681	D140	0.444	S140	1.292	D140	1.118	S140	0.059
141	D141	0.152	S141	0.19	D141	5.477	1.931	S141	6.195	2.174	D141	0.333	S141	1.091	D141	1.134	S141	0.058
142	D142	0.216	S142	0.303	D142	3.53	1.27	S142	4.375	1.557	D142	0.698	S142	1.726	D142	0.273	S142	0.222
143	D143	0.684	S143	0.787	D143	1.83	0.693	S143	2.657	0.974	D143	0.275	S143	0.815	D143	1.041	S143	0.069
144	D144	0.664	S144	0.749	D144	1.968	0.74	S144	2.434	0.898	D144	0.871	S144	1.512	D144	1.131	S144	0.067
145	D145	0.159	S145	0.161	D145	2.95	1.073	S145	3.122	1.131	D145	0.917	S145	1.625	D145	0.501	S145	0.068
146	D146	0.229	S146	0.264	D146	0.912	0.382	S146	1.086	0.44	D146	0.571	S146	1.582	D146	1.391	S146	0.068
147	D147	1.003	S147	1.146	D147	2.679	0.981	S147	4.035	1.441	D147	0.397	S147	1.241	D147	0.882	S147	0.069
148	D148	0.292	S148	0.846	D148	5.825	1.955	S148	8.182	2.72	D148	0.959	S148	1.986	D148	1.525	S148	0.886
149	D149	0.533	S149	0.913	D149	4.398	1.492	S149	6.16	2.064	D149	0.879	S149	1.627	D149	3.198	S149	0.836
150	D150	0.721	S150	1.036	D150	4.135	1.407	S150	5.61	1.886	D150	1.117	S150	1.798	D150	0.33	S150	1.916
151	D151	0.887	S151	1.168	D151	4.95	1.671	S151	6.305	2.111	D151	1.519	S151	2.537	D151	0.503	S151	0.066
152	D152	0.303	S152	0.495	D152	5.434	1.828	S152	6.889	2.3	D152	1.059	S152	2.269	D152	2.673	S152	0.073
153	D153	0.512	S153	0.612	D153	2.487	0.873	S153	3.462	1.189	D153	0.225	S153	0.515	D153	1.667	S153	0.059
154	D154	0.773	S154	1.047	D154	5.015	1.692	S154	6.139	2.057	D154	2.034	S154	3.031	D154	2.571	S154	0.058
155	D155	0.545	S155	0.784	D155	0.476	0.22	S155	0.846	0.34	D155	1.481	S155	2.583	D155	2.27	S155	0.061
156	D156	0.372	S156	0.675	D156	3.714	1.27	S156	0.918	0.363	D156	0.379	S156	2.283	D156	0.112	S156	0.058
157	D157	0.399	S157	0.663	D157	4.065	1.384	S157	5.806	1.949	D157	1.089	S157	1.963	D157	0.428	S157	0.061
158	D158	0.693	S158	0.957	D158	4.95	1.671	S158	6.358	2.128	D158	0.612	S158	1.97	D158	2.848	S158	0.137
159	D159	1.455	S159	1.839	D159	5.695	1.913	S159	7.241	2.414	D159	1.536	S159	2.495	D159	1.148	S159	0.065
160	D160	0.536	S160	0.786	D160	1.683	0.611	S160	2.046	0.729	D160	0.401	S160	1.368	D160	2.234	S160	0.064
161	D161	1.276	S161	1.684	D161	4.451	1.509	S161	6.71	2.242	D161	1.182	S161	2.181	D161	2.213	S161	0.085
162	D162	1.221	S162	1.511	D162	3.265	1.125	S162	4.929	1.665	D162	0.547	S162	1.437	D162	0.707	S162	0.059
163	D163	0.514	S163	0.663	D163	5.011	1.691	S163	6.648	2.222	D163	0.519	S163	1.517	D163	2.464	S163	0.064
164	D164	1.197	S164	1.425	D164	4.429	1.502	S164	5.662	1.902	D164	0.736	S164	1.838	D164	0.27	S164	0.059
165	D165	1.13	S165	1.47	D165	5.281	1.779	S165	6.927	2.313	D165	1.091	S165	2.196	D165	1.51	S165	0.065
166	D166	0.944	S166	1.207	D166	2.671	0.932	S166	3.851	1.315	D166	0.712	S166	1.878	D166	1.145	S166	0.062
167	D167	1.751	S167	2.283	D167	1.87	0.672	S167	3.131	1.081	D167	0.954	S167	2.594	D167	2.119	S167	0.106
168	D168	0.932	S168	1.303	D168	3.022	1.046	S168	4.208	1.431	D168	0.246	S168	0.596	D168	0.282	S168	0.063
169	D169	0.355	S169	0.723	D169	1.847	0.752	S169	3.479	1.342	D169	1.408	S169	1.928	D169	1.27	S169	0.06
170	D170	0.401	S170	0.774	D170	1.844	0.751	S170	4.706	1.785	D170	1.131	S170	1.943	D170	2.291	S170	0.651
171	D171	0.395	S171	0.633	D171	3.117	1.211	S171	2.886	1.127	D171	1.36	S171	1.876	D171	0.721	S171	0.103
172	D172	0.435	S172	0.715	D172	1.722	0.707	S172	5.472	2.061	D172	1.432	S172	2.682	D172	1.512	S172	0.063
173	D173	0.264	S173	0.462	D173	2.848	1.114	S173	4.259	1.623	D173	0.818	S173	2.119	D173	1.75	S173	0.065
174	D174	0.522	S174	0.795	D174	3.915	1.499	S174	5.406	2.037	D174	1.002	S174	2.141	D174	2.216	S174	0.079
175	D175	0.776	S175	1.097	D175	2.374	0.942	S175	3.712	1.426	D175	0.497	S175	1.275	D175	1.923	S175	0.067
176	D176	0.292	S176	0.416	D176	2.831	1.108	S176	3.899	1.493	D176	0.793	S176	1.907	D176	2.243	S176	0.22
177	D177	0.692	S177	1.111	D177	1.65	0.681	S177	3.267	1.265	D177	1.312	S177	1.981	D177	1.157	S177	0.113
178	D178	0.331	S178	0.428	D178	1.947	0.788	S178	3.032	1.18	D178	0.75	S178	1.566	D178	1.915	S178	0.06
179	D179	0.304	S179	0.558	D179	5.011	1.895	S179	5.84	2.194	D179	0.813	S179	1.731	D179	2.312	S179	1.398
180	D180	0.644	S180	0.769	D180	3.499	1.349	S180	3.812	1.462	D180	1.242	S180	2.009	D180	0.541	S180	0.06
181	D181	0.377	S181	0.502	D181	2.569	1.013	S181	3.118	1.211	D181	0.751	S181	1.716	D181	2.544	S181	0.353
182	D182	0.33	S182	0.49	D182	4.201	1.602	S182	5.016	1.896	D182	0.686	S182	1.494	D182	2.001	S182	0.074
183	D183	0.149	S183	0.187	D183	1.537	0.64	S183	2.069	0.832	D183	0.633	S183	1.455	D183	0.916	S183	0.058
184	D184	0.212	S184	0.31	D184	1.807	0.738	S184	2.605	1.026	D184	0.182	S184	0.755	D184	1.807	S184	0.091
185	D185	0.297	S185	0.402	D185	2.196	0.878	S185	3.378	1.305	D185	0.306	S185	1.103	D185	1.505	S185	0.057
186	D186	0.93	S186	1.025	D186	4.28	1.631	S186	5.201	1.963	D186	0.705	S186	1.602	D186	0.614	S186	0.056
187	D187	0.361	S187	0.516	D187	3.232	1.252	S187	4.083	1.56	D187	0.633	S187	1.539	D187	0.835	S187	0.054
188	D188	0.138	S188	0.146	D188	1.564	0.65	S188	1.797	0.734	D188	0.424	S188	1.065	D188	1.436	S188	0.058
189	D189	0.185	S189	0.28	D189	3.377	1.305	S189	4.709	1.786	D189	0.948	S189	2.149	D189	0.301	S189	0.06
190	D190	0.236	S190	0.353	D190	3.056	1.45	S190	4.45	2.064	D190	0.586	S190	2.271	D190	1.326	S190	0.303
191	D191	0.583	S191	0.745	D191	5.882	2.694	S191	5.907	2.706	D191	1.056	S191	2.896	D191	0.83	S191	0.062
192	D192	0.137	S192	0.142	D192	3.825	1.789	S192	4.615	2.136	D192	1.56	S192	3.127	D192	0.446	S192	0.057
193	D193	0.2	S193	0.274	D193	3.623	1.7	S193	4.495	2.084	D193	0.248	S193	1.5	D193	1.26	S193	0.287
194	D194	0.529	S194	0.832	D194	2.623	1.259	S194	3.584	1.682	D194	0.855	S194	1.849	D194	0.954	S194	0.11
195	D195	0.817	S195	1.177	D195	3.284	1.55	S195	4.282	1.99	D195	0.592	S195	2.566	D195	0.198	S195	0.128
196	D196	0.182	S196	0.332	D196	5.28	2.429	S196	6.187	2.829	D196	1.599	S196	2.724	D196	0.572	S196	0.064
197	D197	0.539	S197	0.804	D197	3.588	1.684	S197	4.712	2.179	D197	1.265	S197	2.28	D197	0.833	S197	0.061
198	D198	0.429	S198	0.567	D198	3.873	1.81	S198	4.667	2.159	D198	1.494	S198	2.722	D198	0.999	S198	0.058
199	D199	0.26	S199	0.393	D199	3.567	1.675	S199	4.659	2.156	D199	0.125	S199	0.446	D199	0.126	S199	0.058
200	D200	0.134	S200	0.172	D200	2.786	1.331	S200	3.944	1.841	D200	0.373	S200	1.776	D200	0.837	S200	0.056
201	D201	0.779	S201	1.221	D201	3.311	1.562	S201	4.629	2.143	D201	0.228	S201	1.077	D201	0.934	S201	0.059
202	D202	0.325	S202	0.499	D202	1.311	0.681	S202	1.869	0.927	D202	0.129	S202	0.56	D202	0.595	S202	0.06
203	D203	0.45	S203	0.949	D203	2.41	1.165	S203	4.762	2.201	D203	0.498	S203	2.728	D203	0.766	S203	0.057
204	D204	0.264	S204	0.324	D204	2.26	1.099	S204	2.569	1.235	D204	1.035	S204	2.584	D204	0.736	S204	0.059
205	D205	0.446	S205	0.934	D205	3.226	1.525	S205	5.206	2.397	D205	0.429	S205	2.475	D205	1.206	S205	0.07
206	D206	0.216	S206	0.348	D206	3.861	1.805	S206	5.435	2.498	D206	0.668	S206	2.452	D206	1.32	S206	0.599
207	D207	0.184	S207	0.223	D207	1.418	0.729	S207	2.14	1.047	D207	0.502	S207	1.415	D207	1.294	S207	0.102
208	D208	0.418	S208	0.523	D208	3.92	1.83	S208	4.678	2.164	D208	0.336	S208	1.403	D208	0.534	S208	0.077
209	D209	0.523	S209	0.627	D209	2.923	1.391	S209	3.78	1.769	D209	0.199	S209	1.174	D209	1.134	S209	0.059
210	D210	0.411	S210	0.585	D210	2.812	1.342	S210	4.127	1.922	D210	0.802	S210	2.252	D210	0.704	S210	0.149
211	D211	0.509	S211	1.239	D211	2.579	1.118	S211	5.764	2.391	D211	0.335	S211	1.54	D211	1.028	S211	0.189
212	D212	0.294	S212	0.683	D212	2.347	1.025	S212	4.613	1.931	D212	0.816	S212	2.263	D212	1.706	S212	0.092
213	D213	0.477	S213	1.341	D213	1.971	0.874	S213	4.839	2.021	D213	0.418	S213	1.71	D213	0.749	S213	0.058
214	D214	0.4	S214	1.046	D214	4.595	1.924	S214	6.561	2.709	D214	0.718	S214	1.996	D214	1.447	S214	0.069
215	D215	0.426	S215	1.22	D215	1.884	0.84	S215	4.544	1.903	D215	0.824	S215	2.429	D215	1.429	S215	0.068
216	D216	0.192	S216	0.338	D216	0.172	0.155	S216	0.36	0.23	D216	0.422	S216	1.561	D216	1.026	S216	0.113
217	D217	0.363	S217	0.969	D217	0.85	0.427	S217	1.466	0.673	D217	0.606	S217	2.036	D217	0.846	S217	0.111
218	D218	0.23	S218	0.92	D218	0.851	0.427	S218	2.66	1.15	D218	0.433	S218	2.037	D218	0.648	S218	0.082
219	D219	0.256	S219	0.942	D219	3.129	1.337	S219	6.248	2.584	D219	0.149	S219	1.303	D219	0.339	S219	0.07
220	D220	0.585	S220	1.141	D220	0.803	0.408	S220	2.868	1.233	D220	0.792	S220	2.619	D220	2.964	S220	0.1
		Measles cut-off value: 0.475					Tetanus lower limit of detection (LLOD): 0.178							Varicella cut-off value: 0.468

## Sheet: HAI and MN data
INFLUENZA MICRONEUTRALIZATION ASSAY
Virus	H1N1			H3N2
	A/California/7/2009			A/Hong Kong/4801/2014
Subject and Sample ID	Plate 1	Plate 2	GeoMean	Plate 1	Plate 2	GeoMean
S1	160	160	160	80	80	80
D1	5	5	5	5	5	5
S2	80	80	80	80	80	80
D2	5	5	5	5	5	5
S3	80	80	80	40	40	40
D3	5	5	5	5	5	5
S4	10	10	10	40	40	40
D4	5	5	5	5	5	5
S5	80	80	80	5	5	5
D5	5	5	5	5	5	5
S6	5	5	5	10	10	10
D6	5	5	5	5	5	5
S7	20	20	20	10	10	10
D7	5	5	5	5	5	5
S8	80	80	80	80	80	80
D8	5	5	5	5	5	5
S9	160	160	160	80	80	80
D9	5	5	5	5	5	5
S10	10	10	10	20	20	20
D10	5	5	5	5	5	5
S11	80	80	80	160	160	160
D11	5	5	5	5	5	5
S12	80	80	80	80	80	80
D12	5	5	5	5	5	5
S13	160	160	160	10	10	10
D13	5	5	5	5	5	5
S14	320	320	320	160	80	113.137
D14	5	5	5	5	5	5
S15	40	40	40	80	80	80
D15	5	5	5	5	5	5
S16	20	20	20	160	160	160
D16	5	5	5	5	5	5
S17	80	80	80	80	80	80
D17	5	5	5	5	5	5
S18	160	160	160	160	160	160
D18	5	5	5	5	5	5
S19	40	40	40	80	80	80
D19	5	5	5	5	5	5
S20	160	160	160	40	40	40
D20	5	5	5	5	5	5
S21	160	160	160	80	80	80
D21	5	5	5	5	5	5
S22	80	80	80	1280	1280	1280
D22	5	5	5	10	10	10
S23	160	160	160	40	40	40
D23	5	5	5	5	5	5
S24	320	320	320	640	640	640
D24	5	5	5	5	5	5
S25	320	320	320	160	160	160
D25	5	5	5	5	5	5
S26	80	80	80	80	80	80
D26	5	5	5	5	5	5
S27	160	160	160	80	80	80
D27	5	5	5	5	5	5
S28	40	40	40	80	80	80
D28	5	5	5	5	5	5
S29	160	160	160	80	80	80
D29	5	5	5	5	5	5
S30	320	320	320	160	160	160
D30	5	5	5	5	5	5
S31	80	80	80	160	160	160
D31	5	5	5	5	5	5
S32	160	160	160	40	40	40
D32	5	5	5	5	5	5
S33	40	40	40	160	80	113.137
D33	5	5	5	5	5	5
S34	80	80	80	40	40	40
D34	5	5	5	5	5	5
S35	160	160	160	160	160	160
D35	5	5	5	5	5	5
S36	80	80	80	160	160	160
D36	5	5	5	5	5	5
S37	160	160	160	10	10	10
D37	5	5	5	5	5	5
S38	160	160	160	80	80	80
D38	5	5	5	5	5	5
S39	160	160	160	160	160	160
D39	5	5	5	5	5	5
S40	40	40	40	40	40	40
D40	5	5	5	5	5	5
S41	40	40	40	80	80	80
D41	5	5	5	5	5	5
S42	80	80	80	80	80	80
D42	5	5	5	5	5	5
S43	40	40	40	5	5	5
D43	5	5	5	5	5	5
S44	80	80	80	20	20	20
D44	5	5	5	5	5	5
S45	80	80	80	160	160	160
D45	5	5	5	5	5	5
S46	160	160	160	160	160	160
D46	5	5	5	5	5	5
S47	160	160	160	320	320	320
D47	5	5	5	5	5	5
S48	40	40	40	80	80	80
D48	5	5	5	5	5	5
S49	320	320	320	80	80	80
D49	5	5	5	5	5	5
S50	40	40	40	40	40	40
D50	5	5	5	5	5	5
S51	320	320	320	80	160	113.137
D51	5	5	5	5	5	5
S52	40	40	40	80	80	80
D52	5	5	5	5	5	5
S53	20	20	20	20	20	20
D53	5	5	5	5	5	5
S54	10	10	10	20	20	20
D54	5	5	5	5	5	5
S55	160	160	160	320	320	320
D55	5	5	5	5	5	5
S56	640	320	452.548	80	80	80
D56	5	5	5	5	5	5
S57	640	640	640	160	160	160
D57	5	5	5	5	5	5
S58	160	160	160	160	160	160
D58	5	5	5	5	5	5
S59	320	320	320	320	320	320
D59	5	5	5	5	5	5
S60	160	160	160	160	160	160
D60	5	5	5	5	5	5
S61	320	320	320	160	160	160
D61	5	5	5	5	5	5
S62	80	80	80	80	80	80
D62	5	5	5	5	5	5
S63	80	80	80	160	160	160
D63	5	5	5	5	5	5
S64	320	320	320	320	320	320
D64	5	5	5	5	5	5
S65	80	80	80	320	320	320
D65	5	5	5	5	5	5
S66	40	40	40	10	20	14.1421
D66	5	5	5	5	5	5
S67	80	80	80	320	160	226.274
D67	5	5	5	5	5	5
S68	160	160	160	320	320	320
D68	5	5	5	5	5	5
S69	80	80	80	80	80	80
D69	5	5	5	5	5	5
S70	160	160	160	320	320	320
D70	5	5	5	5	5	5
S71	160	160	160	80	80	80
D71	5	5	5	5	5	5
S72	80	80	80	320	320	320
D72	5	5	5	5	5	5
S73	640	640	640	80	160	113.137
D73	5	5	5	5	5	5
S74	160	160	160	160	160	160
D74	5	5	5	5	5	5
S75	80	80	80	80	80	80
D75	5	5	5	5	5	5
S76	80	80	80	160	160	160
D76	5	5	5	5	5	5
S77	10	10	10	80	80	80
D77	5	5	5	5	5	5
S78	160	160	160	40	40	40
D78	5	5	5	5	5	5
S79	40	40	40	40	40	40
D79	5	5	5	5	5	5
S80	80	80	80	160	160	160
D80	5	5	5	5	5	5
S81	5	5	5	640	640	640
D81	5	5	5	5	5	5
S82	80	160	113.137	160	160	160
D82	5	5	5	5	5	5
S83	40	40	40	40	40	40
D83	5	5	5	5	5	5
S84	80	80	80	80	80	80
D84	5	5	5	5	5	5
S85	320	320	320	160	160	160
D85	5	5	5	5	5	5
S86	160	160	160	320	320	320
D86	5	5	5	5	5	5
S87	160	160	160	320	320	320
D87	5	5	5	5	5	5
S88	80	80	80	80	80	80
D88	5	5	5	5	5	5
S89	160	320	226.274	80	80	80
D89	5	5	5	5	5	5
S90	80	80	80	320	320	320
D90	5	5	5	5	5	5
S91	160	160	160	40	40	40
D91	5	5	5	5	5	5
S92	10	10	10	10	10	10
D92	5	5	5	5	5	5
S93	80	80	80	320	320	320
D93	5	5	5	5	5	5
S94	160	160	160	40	40	40
D94	5	5	5	5	5	5
S95	80	80	80	10	10	10
D95	5	5	5	5	5	5
S96	160	160	160	20	20	20
D96	5	5	5	5	5	5
S97	20	20	20	20	20	20
D97	5	5	5	5	5	5
S98	40	40	40	40	40	40
D98	5	5	5	5	5	5
S99	40	40	40	10	10	10
D99	5	5	5	5	5	5
S100	40	40	40	320	320	320
D100	5	5	5	5	5	5
S101	320	320	320	160	160	160
D101	5	5	5	5	5	5
S102	640	320	452.548	160	160	160
D102	5	5	5	5	5	5
S103	320	320	320	640	640	640
D103	5	5	5	5	5	5
S104	80	80	80	20	20	20
D104	5	5	5	5	5	5
S105	320	320	320	80	80	80
D105	5	5	5	5	5	5
S106	320	320	320	640	640	640
D106	5	5	5	5	5	5
S107	160	160	160	160	160	160
D107	5	5	5	5	5	5
S108	320	320	320	80	80	80
D108	5	5	5	5	5	5
S109	320	320	320	640	640	640
D109	5	5	5	5	5	5
S110	80	80	80	40	40	40
D110	5	5	5	5	5	5
S111	320	320	320	640	640	640
D111	5	5	5	5	5	5
S112	80	80	80	40	40	40
D112	5	5	5	5	5	5
S113	320	320	320	640	640	640
D113	5	5	5	5	5	5
S114	320	320	320	160	160	160
D114	5	5	5	5	5	5
S115	80	80	80	80	80	80
D115	5	5	5	5	5	5
S116	160	160	160	160	160	160
D116	5	5	5	5	5	5
S117	80	80	80	10	10	10
D117	5	5	5	5	5	5
S118	80	80	80	320	320	320
D118	5	5	5	5	5	5
S119	320	320	320	20	20	20
D119	5	5	5	5	5	5
S120	160	160	160	160	160	160
D120	5	5	5	5	5	5
S121	80	80	80	80	80	80
D121	5	5	5	5	5	5
S122	80	80	80	160	160	160
D122	5	5	5	5	5	5
S123	40	40	40	80	80	80
D123	5	5	5	5	5	5
S124	10	10	10	40	40	40
D124	5	5	5	5	5	5
S125	80	80	80	320	320	320
D125	5	5	5	5	5	5
S126	80	80	80	80	80	80
D126	5	5	5	5	5	5
S127	80	80	80	10	10	10
D127	5	5	5	5	5	5
S128	20	20	20	5	5	5
D128	5	5	5	5	5	5
S129	20	20	20	40	40	40
D129	5	5	5	5	5	5
S130	40	40	40	80	80	80
D130	5	5	5	5	5	5
S131	80	80	80	20	20	20
D131	5	5	5	5	5	5
S132	20	20	20	10	10	10
D132	5	5	5	5	5	5
S133	40	40	40	80	80	80
D133	5	5	5	5	5	5
S134	80	80	80	160	160	160
D134	5	5	5	5	5	5
S135	20	20	20	160	160	160
D135	5	5	5	5	5	5
S136	5	5	5	160	160	160
D136	5	5	5	5	5	5
S137	640	640	640	640	640	640
D137	5	5	5	5	5	5
S138	640	640	640	40	40	40
D138	5	5	5	5	5	5
S139	80	80	80	320	320	320
D139	5	5	5	5	5	5
S140	40	40	40	80	80	80
D140	5	5	5	5	5	5
S141	160	160	160	160	160	160
D141	5	5	5	5	5	5
S142	320	320	320	320	320	320
D142	5	5	5	5	5	5
S143	80	80	80	40	40	40
D143	5	5	5	5	5	5
S144	160	160	160	640	640	640
D144	5	5	5	5	5	5
S145	160	160	160	80	80	80
D145	5	5	5	5	5	5
S146	80	80	80	80	80	80
D146	5	5	5	5	5	5
S147	80	80	80	160	160	160
D147	5	5	5	5	5	5
S148	80	80	80	40	40	40
D148	5	5	5	5	5	5
S149	10	10	10	20	20	20
D149	5	5	5	5	5	5
S150	40	40	40	160	160	160
D150	5	5	5	5	5	5
S151	320	320	320	320	320	320
D151	5	5	5	5	5	5
S152	320	320	320	320	320	320
D152	5	5	5	5	5	5
S153	40	40	40	80	80	80
D153	5	5	5	5	5	5
S154	320	320	320	320	640	452.548
D154	5	5	5	5	5	5
S155	160	160	160	40	80	56.5685
D155	5	5	5	5	5	5
S156	160	160	160	40	40	40
D156	5	5	5	5	5	5
S157	40	40	40	80	80	80
D157	5	5	5	5	5	5
S158	20	20	20	20	20	20
D158	5	5	5	5	5	5
S159	320	320	320	160	160	160
D159	5	5	5	5	5	5
S160	320	320	320	320	320	320
D160	5	5	5	5	5	5
S161	320	320	320	640	640	640
D161	5	5	5	5	5	5
S162	160	160	160	80	80	80
D162	5	5	5	5	5	5
S163	20	20	20	40	40	40
D163	5	5	5	5	5	5
S164	80	80	80	40	40	40
D164	5	5	5	5	5	5
S165	160	160	160	160	320	226.274
D165	5	5	5	5	5	5
S166	40	40	40	320	320	320
D166	5	5	5	5	5	5
S167	320	320	320	640	1280	905.097
D167	5	5	5	5	5	5
S168	160	160	160	320	320	320
D168	5	5	5	5	5	5
S169	160	160	160	160	160	160
D169	5	5	5	5	5	5
S170	320	320	320	320	320	320
D170	5	5	5	5	5	5
S171	160	160	160	160	160	160
D171	5	5	5	5	5	5
S172	640	640	640	320	320	320
D172	5	5	5	5	5	5
S173	320	320	320	40	40	40
D173	5	5	5	5	5	5
S174	80	80	80	320	320	320
D174	5	5	5	5	5	5
S175	160	160	160	80	80	80
D175	5	5	5	5	5	5
S176	640	640	640	1280	1280	1280
D176	5	5	5	5	5	5
S177	320	320	320	20	20	20
D177	5	5	5	5	5	5
S178	320	320	320	160	160	160
D178	5	5	5	5	5	5
S179	80	80	80	320	320	320
D179	5	5	5	5	5	5
S180	160	160	160	640	640	640
D180	5	5	5	5	5	5
S181	80	80	80	80	80	80
D181	5	5	5	5	5	5
S182	160	160	160	640	320	452.548
D182	5	5	5	5	5	5
S183	20	20	20	160	160	160
D183	5	5	5	5	5	5
S184	160	160	160	640	640	640
D184	5	5	5	5	5	5
S185	40	40	40	80	80	80
D185	5	5	5	5	5	5
S186	20	20	20	80	80	80
D186	5	5	5	5	5	5
S187	320	640	452.548	320	320	320
D187	5	5	5	5	5	5
S188	160	160	160	160	160	160
D188	5	5	5	5	5	5
S189	320	320	320	320	320	320
D189	5	5	5	5	5	5
S190	160	160	160	160	160	160
D190	5	5	5	5	5	5
S191	80	80	80	160	160	160
D191	5	5	5	5	5	5
S192	40	40	40	40	40	40
D192	5	5	5	5	5	5
S193	160	160	160	40	40	40
D193	5	5	5	5	5	5
S194	320	320	320	640	640	640
D194	5	5	5	5	5	5
S195	160	160	160	160	160	160
D195	5	5	5	5	5	5
S196	10	10	10	80	80	80
D196	5	5	5	5	5	5
S197	20	20	20	10	10	10
D197	5	5	5	5	5	5
S198	80	80	80	80	80	80
D198	5	5	5	5	5	5
S199	640	640	640	640	640	640
D199	5	5	5	5	5	5
S200	160	160	160	80	80	80
D200	5	5	5	5	5	5
S201	160	160	160	160	160	160
D201	5	5	5	5	5	5
S202	80	80	80	160	160	160
D202	5	5	5	5	5	5
S203	640	320	452.548	20	20	20
D203	5	5	5	5	5	5
S204	160	160	160	1280	1280	1280
D204	5	5	5	10	10	10
S205	40	40	40	80	80	80
D205	5	5	5	5	5	5
S206	320	320	320	80	80	80
D206	5	5	5	5	5	5
S207	80	80	80	80	80	80
D207	5	5	5	5	5	5
S208	160	160	160	80	80	80
D208	5	5	5	5	5	5
S209	80	80	80	80	80	80
D209	5	5	5	5	5	5
S210	80	80	80	20	20	20
D210	5	5	5	5	5	5
S211	40	40	40	160	160	160
D211	5	5	5	5	5	5
S212	10	10	10	80	80	80
D212	5	5	5	5	5	5
S213	160	160	160	160	160	160
D213	5	5	5	5	5	5
S214	160	160	160	80	80	80
D214	5	5	5	5	5	5
S215	640	640	640	160	160	160
D215	5	5	5	5	5	5
S216	80	80	80	160	160	160
D216	5	5	5	5	5	5
S217	20	20	20	160	160	160
D217	5	5	5	5	5	5
S218	80	80	80	80	80	80
D218	5	5	5	5	5	5
S219	160	160	160	160	160	160
D219	5	5	5	5	5	5
S220	640	640	640	160	160	160
D220	5	5	5	5	5	5
Postitive	160	160	160	640	640	640
Negative	5	5	5	5	5	5
S-- = Serum Sample
D-- = Diluted Blood Dot
H1N1 Control Expected = 160
H3N2 Control Expected = 640
Microneutralization data not included, results were negative and inconclusive due to incompatibilities in DBS elution causing cell death in-vitro.
